# Supplementary material for: CCDC114, DNAI2 and TOP2A involves in the effects of tibolone treatment on postmenopausal endometrium
Source: BMC Womens Health. 2021 Jun 11;21:240. doi: 10.1186/s12905-020-01156-6 (PMC8194000; doi:10.1186/s12905-020-01156-6)
Supplement: Supplementary file 2 — Additional file 2: Table S1. The enriched biological processes terms and KEGG pathways for DEGs. [file 12905_2020_1156_MOESM2_ESM.xls]

## Sheet: Sheet1
Category	Term	Count	%	PValue	Genes	List Total	Pop Hits	Pop Total	Fold Enrichment	Bonferroni	Benjamini	FDR
GOTERM_BP_DIRECT	GO:0003341~cilium movement	9	2.90323	1.64e-09	CFAP53, RSPH4A, DYX1C1, CCDC114, DNAAF1, CFAP206, DNAI2, RSPH9, DNAH5	226	27	16792	24.767	2.08e-06	2.08e-06	2.66e-06
GOTERM_BP_DIRECT	GO:0036158~outer dynein arm assembly	6	1.93548	1.11e-06	DYX1C1, CCDC114, DNAAF1, ZMYND10, DNAI2, DNAH5	226	15	16792	29.7204	0.00141583	0.000708	0.00181129
GOTERM_BP_DIRECT	GO:0070286~axonemal dynein complex assembly	5	1.6129	6.19e-06	DNAAF3, DNAAF1, DRC1, SPAG1, PIH1D3	226	10	16792	37.1504	0.00785151	0.00262405	0.0100766
GOTERM_BP_DIRECT	GO:0044458~motile cilium assembly	5	1.6129	3.81e-05	DNAAF3, DNAAF1, BBOF1, ZMYND10, RSPH9	226	15	16792	24.767	0.0474413	0.0120774	0.0621163
GOTERM_BP_DIRECT	GO:0003351~epithelial cilium movement	4	1.29032	0.000615	NME5, SPA17, ROPN1L, SPAG17	226	13	16792	22.8618	0.543173	0.145031	0.99658
GOTERM_BP_DIRECT	GO:0036159~inner dynein arm assembly	4	1.29032	0.000615	DYX1C1, DNAAF1, ZMYND10, TEKT2	226	13	16792	22.8618	0.543173	0.145031	0.99658
GOTERM_BP_DIRECT	GO:0007018~microtubule-based movement	7	2.25806	0.000761	DNAH9, KIF4A, KIF11, DNAH12, DYNLRB2, DNAH5, KIF20A	226	81	16792	6.42106	0.620834	0.149244	1.23213
GOTERM_BP_DIRECT	GO:0007368~determination of left/right symmetry	6	1.93548	0.000833	DYX1C1, FOXJ1, DRC1, DNAI2, DNAH5, LEFTY1	226	55	16792	8.10555	0.65428	0.140782	1.34867
GOTERM_BP_DIRECT	GO:0035082~axoneme assembly	4	1.29032	0.00140496	RSPH4A, RSPH1, CFAP206, RSPH9	226	17	16792	17.4826	0.833236	0.200603	2.26386
GOTERM_BP_DIRECT	GO:0042384~cilium assembly	8	2.58065	0.00141261	CFAP53, NME5, TMEM231, RPGR, FOXJ1, CCDC113, DNAI2, DNAH5	226	124	16792	4.79361	0.834857	0.181355	2.27605
GOTERM_BP_DIRECT	GO:0045597~positive regulation of cell differentiation	5	1.6129	0.00146532	EDN3, SOCS3, CTGF, JUNB, CYR61	226	37	16792	10.0407	0.845596	0.170405	2.36002
GOTERM_BP_DIRECT	GO:0007283~spermatogenesis	14	4.51613	0.00213223	NME5, DNAH9, MORN2, CATSPERD, FOXJ1, SERPINA5, MNS1, BIRC3, SOX9, CCNA1, TMEM119, SPA17, CTSV, C9ORF24	226	385	16792	2.70185	0.934083	0.219027	3.41675
GOTERM_BP_DIRECT	GO:0019731~antibacterial humoral response	5	1.6129	0.00279983	HIST1H2BD, ADM, HIST2H2BE, TAC1, DEFB1	226	44	16792	8.44328	0.9719	0.25745	4.46379
GOTERM_BP_DIRECT	GO:0007155~cell adhesion	15	4.83871	0.00367341	OLFM4, CCL2, EGFL6, SPOCK1, COL5A1, CTNNA2, THY1, CTGF, CNTN3, MFAP4, ADAM12, THBS2, CHL1, FN1, CYR61	226	459	16792	2.42813	0.9908	0.302782	5.81782
GOTERM_BP_DIRECT	GO:0001503~ossification	6	1.93548	0.00439805	IGSF10, CTGF, RASSF2, SOX9, TMEM119, SLC26A2	226	80	16792	5.57257	0.996359	0.330421	6.9273
GOTERM_BP_DIRECT	GO:0001558~regulation of cell growth	6	1.93548	0.00439805	CTGF, WFDC1, SPOCK1, IGFBP2, IGFBP3, CYR61	226	80	16792	5.57257	0.996359	0.330421	6.9273
GOTERM_BP_DIRECT	GO:0030317~sperm motility	5	1.6129	0.00587898	SORD, CATSPERD, TEKT2, PIH1D3, DNAH5	226	54	16792	6.87971	0.999453	0.393951	9.15667
GOTERM_BP_DIRECT	GO:0060670~branching involved in labyrinthine layer morphogenesis	3	0.967742	0.00604789	ADM, SOCS3, RSPO3	226	9	16792	24.767	0.99956	0.383086	9.40773
GOTERM_BP_DIRECT	GO:0060548~negative regulation of cell death	5	1.6129	0.00627471	CTGF, HTR2B, AGR3, AGR2, CYR61	226	55	16792	6.75463	0.999671	0.376069	9.74386
GOTERM_BP_DIRECT	GO:0060271~cilium morphogenesis	7	2.25806	0.0100624	TMEM231, RPGR, FOXJ1, DNAAF1, CCDC113, DNAH5, IQUB	226	136	16792	3.82431	0.999997	0.511201	15.1867
GOTERM_BP_DIRECT	GO:0009611~response to wounding	5	1.6129	0.0100889	CCL2, ADM, SULF2, CTGF, FN1	226	63	16792	5.8969	0.999998	0.493344	15.2236
GOTERM_BP_DIRECT	GO:0051384~response to glucocorticoid	5	1.6129	0.011233	ADM, PTGDS, HSD11B2, IGFBP2, CTSV	226	65	16792	5.71545	0.999999	0.513048	16.8054
GOTERM_BP_DIRECT	GO:0019933~cAMP-mediated signaling	4	1.29032	0.014184	ADM, SLC9A3R1, SOX9, DEFB1	226	38	16792	7.82115	1	0.579644	20.7584
GOTERM_BP_DIRECT	GO:0042493~response to drug	10	3.22581	0.02163	INHBA, SORD, APOD, HSD11B2, WFDC1, IGFBP2, HTR2B, CBX7, JUNB, MGST1	226	304	16792	2.44411	1	0.718132	29.9636
GOTERM_BP_DIRECT	GO:0030154~cell differentiation	13	4.19355	0.0222215	IGSF10, INHBA, CEL, ADIRF, MORN2, EGFL6, CTGF, RASGRP1, SFRP4, BEX1, AGR3, AGR2, C9ORF24	226	462	16792	2.09072	1	0.711989	30.65
GOTERM_BP_DIRECT	GO:0010951~negative regulation of endopeptidase activity	6	1.93548	0.0234893	SERPINA6, SERPINA5, ITIH5, WFDC1, SPOCK1, PROS1	226	121	16792	3.68434	1	0.716847	32.1001
GOTERM_BP_DIRECT	GO:0007568~aging	7	2.25806	0.0239095	CCL2, ADM, APOD, CTGF, ENDOG, MMP7, IGFBP2	226	165	16792	3.15216	1	0.708651	32.5745
GOTERM_BP_DIRECT	GO:0060716~labyrinthine layer blood vessel development	3	0.967742	0.0263121	HEY1, JUNB, CYR61	226	19	16792	11.7317	1	0.72925	35.2272
GOTERM_BP_DIRECT	GO:0050830~defense response to Gram-positive bacterium	5	1.6129	0.027361	HIST1H2BD, ADM, HIST2H2BE, TAC1, DEFB1	226	85	16792	4.37064	1	0.729916	36.3544
GOTERM_BP_DIRECT	GO:0070371~ERK1 and ERK2 cascade	3	0.967742	0.0406591	IGF1, HTR2B, SOX9	226	24	16792	9.28761	1	0.848724	49.1381
GOTERM_BP_DIRECT	GO:0070372~regulation of ERK1 and ERK2 cascade	3	0.967742	0.0438128	RASGRP1, FN1, CYR61	226	25	16792	8.91611	1	0.860289	51.7939
GOTERM_BP_DIRECT	GO:0002227~innate immune response in mucosa	3	0.967742	0.0438128	HIST1H2BD, HIST2H2BE, DEFB1	226	25	16792	8.91611	1	0.860289	51.7939
GOTERM_BP_DIRECT	GO:0001578~microtubule bundle formation	3	0.967742	0.0438128	TPPP3, MTCL1, KIF20A	226	25	16792	8.91611	1	0.860289	51.7939
GOTERM_BP_DIRECT	GO:0007338~single fertilization	4	1.29032	0.0446135	DNALI1, CLGN, SPAG1, SPA17	226	59	16792	5.03735	1	0.85603	52.4472
GOTERM_BP_DIRECT	GO:0043406~positive regulation of MAP kinase activity	4	1.29032	0.0446135	EDN3, RASGRP1, PDGFD, HTR2B	226	59	16792	5.03735	1	0.85603	52.4472
GOTERM_BP_DIRECT	GO:0009612~response to mechanical stimulus	4	1.29032	0.0446135	CCL2, ENDOG, IGFBP2, JUNB	226	59	16792	5.03735	1	0.85603	52.4472
KEGG_PATHWAY	hsa04610:Complement and coagulation cascades	4	1.29032	0.0340041	SERPINA5, C6, CFH, PROS1	72	69	6879	5.53865	0.994424	0.994424	33.8424
KEGG_PATHWAY	hsa05016:Huntington's disease	6	1.93548	0.0475755	DNAH9, DNALI1, DNAH12, PLCB4, DNAI2, DNAH5	72	192	6879	2.98568	0.999332	0.97416	44.127
KEGG_PATHWAY	hsa05322:Systemic lupus erythematosus	5	1.6129	0.0491502	HIST1H2AC, HIST1H2BD, HIST2H2BE, C6, HIST1H2BH	72	134	6879	3.56499	0.999479	0.919537	45.2203
