# Supplementary material for: CCDC114, DNAI2 and TOP2A involves in the effects of tibolone treatment on postmenopausal endometrium
Source: BMC Womens Health. 2021 Jun 11;21:240. doi: 10.1186/s12905-020-01156-6 (PMC8194000; doi:10.1186/s12905-020-01156-6)
Supplement: Supplementary file 3 — Additional file 3: Table S2. Results of topological properties analysis for nodes in PPI network. [file 12905_2020_1156_MOESM3_ESM.xls]

## Sheet: Sheet1
Nodes	Degree	Betweenness	Closeness
IGF1	17	4591.98	0.0373557
DNALI1	16	2372.72	0.0375598
CCDC114	15	2696.46	0.0373472
TOP2A	14	1222.85	0.0371454
DNAH5	13	1204.93	0.0374489
DNAI2	13	1974.45	0.0373388
KIF11	13	2048.08	0.037305
ANAPC4	12	3587.9	0.0376712
RSPH4A	12	796.001	0.0370038
DNAAF3	11	389.077	0.036855
DNAH9	10	911.809	0.037415
HIST2H2BE	10	1384.05	0.0372376
DNAAF1	10	25.8836	0.0368386
RSPH9	10	126.793	0.0368304
CTGF	9	3404.06	0.0373726
UBE2T	9	967.965	0.0372125
RRM2	9	413.497	0.0370454
CCL2	9	1055.83	0.037037
DYNLRB2	8	4351.34	0.0375683
NME5	8	1671.82	0.0372966
CCNA1	8	860.664	0.0371957
FN1	8	1695.83	0.0368715
PBK	8	6.48319	0.0367156
HIST1H2AC	7	722.069	0.0372041
TAC1	7	1952.24	0.0371789
HIST1H2BD	7	131.67	0.0371204
THY1	7	667.317	0.0370204
ANLN	7	5.18318	0.0367075
KIF20A	7	5.18318	0.0367075
ROPN1L	7	2833.4	0.0365692
SOCS3	6	2425.5	0.0374744
HIST1H2BH	6	66.3227	0.037112
EGR2	6	1017.85	0.037037
RIBC2	6	600.173	0.0368633
GMNN	6	18.8286	0.0368057
RPGR	6	0	0.0365368
KIF4A	6	0	0.0365287
CCDC96	6	2488.5	0.0365044
THBS2	6	1274.69	0.0350467
CCDC113	6	2640.16	0.0349428
ADM	5	4351.96	0.0373557
HERC5	5	1074.36	0.0373134
SOX9	5	841.755	0.0371204
PIH1D3	5	289.523	0.0370121
TEKT2	5	417.637	0.036888
IGFBP3	5	310.679	0.0366748
CEL	5	965.186	0.0366178
TEKT1	5	160.963	0.0366097
WDR78	5	560	0.0366016
ORM1	5	587.895	0.0364722
LPAR3	5	282	0.0360735
ASPN	5	1127	0.0346566
DYX1C1	4	2072.54	0.0375
SPAG1	4	1010.17	0.0373134
DNAH12	4	125.897	0.0371204
CDC20B	4	60.3869	0.0370787
CD69	4	138.713	0.0367238
PROS1	4	489.11	0.0366993
CYR61	4	74.0161	0.0366422
FOXJ1	4	125.711	0.0364883
PLCB4	4	0	0.0360656
HTR2B	4	0	0.0360656
EDN3	4	0	0.0360656
COL5A1	4	1714.69	0.0359477
ENKUR	4	1795.5	0.035722
C4orf47	4	786.487	0.035668
CCDC81	4	786.487	0.035668
SFRP4	4	1431.31	0.035461
PAPSS1	4	840	0.0307034
CFH	3	4379.89	0.037398
FBXO15	3	0	0.0369872
TTC29	3	1.58333	0.0366504
ENDOG	3	446.14	0.0365125
ZMYND10	3	282	0.0364319
BIRC3	3	408.945	0.0363356
HSD11B2	3	560	0.0362319
HIST1H1C	3	0	0.0361921
MMP7	3	69.7218	0.0359477
ACSL5	3	282	0.0355297
CCDC146	3	0	0.0355221
AKAP14	3	282	0.0354839
CFAP45	3	74.6132	0.0347881
CILP	3	17	0.0346275
LRRC23	3	2144	0.0340417
ADAMTS8	3	0	0.0340417
ADAMTS1	3	0	0.0340417
ADAMTS6	3	0	0.0340417
GEM	3	562	0.0336872
MGST1	3	1632	0.0331658
SCGB2A1	3	4	0.00613497
JUNB	2	1.61905	0.0364238
WIF1	2	1639.31	0.0363757
CFAP52	2	0.666667	0.0363596
DYDC2	2	125.497	0.0363036
HMCN1	2	282	0.0362558
KCNE1	2	0	0.0362478
PGR	2	0	0.036216
PTGDS	2	22.2541	0.0361921
ZNRF3	2	11.8509	0.0360813
RSPO3	2	10.754	0.0360183
IL7R	2	0	0.035893
RSPH1	2	0	0.0358774
ZMYND12	2	39.2778	0.0358696
C9orf24	2	3.35714	0.035722
MGLL	2	0	0.0355221
WDR63	2	0	0.0354991
CASC1	2	0	0.0354991
SPA17	2	0	0.0354762
CTSV	2	6	0.0352941
SERPINA6	2	0	0.0351513
NR3C2	2	0	0.0351513
FANK1	2	0	0.0339367
CFAP126	2	0	0.0331259
GPX3	2	1370	0.0323149
SLC26A2	2	1104	0.0314946
SCGB2A2	2	0	0.00613474
SCGB1D2	2	0	0.00613474
SLC1A4	2	2	0.00609756
CBX7	1	0	0.0364963
TCTEX1D2	1	0	0.0363997
INHBA	1	0	0.036216
PDGFD	1	0	0.0362001
IGFBP2	1	0	0.0362001
MDH1B	1	0	0.0360026
BCAT1	1	0	0.0360026
GNLY	1	0	0.0359008
VMP1	1	0	0.0359008
CHL1	1	0	0.0358852
APOD	1	0	0.0357452
SPAG17	1	0	0.0357298
ADAM12	1	0	0.0355603
RASSF2	1	0	0.0354077
IQUB	1	0	0.0354001
CFAP53	1	0	0.0353319
SPOCK1	1	0	0.0351662
P2RY14	1	0	0.0349947
COL21A1	1	0	0.0348763
FAM81B	1	0	0.0346639
CYP4B1	1	0	0.0344828
KIAA1210	1	0	0.0344396
FZD7	1	0	0.034418
MS4A8	1	0	0.0336597
IGSF10	1	0	0.0327446
LRRC10B	1	0	0.0327446
SULF2	1	0	0.0299184
SLC26A7	1	0	0.0299184
ENPP3	1	0	0.0299184
KCNS3	1	0	0.00613451
SLC15A2	1	0	0.00609734
OVGP1	1	0	0.00609734
CFAP206	1	0	0.00606061
RIIAD1	1	0	0.00606061
FAM216B	1	0	0.00606061
CFAP43	1	0	0.00606061
SOSTDC1	1	0	0.00606061
CDHR3	1	0	0.00606061
C1orf158	1	0	0.00606061
C11orf70	1	0	0.00606061
MORN2	1	0	0.00606061
MORN5	1	0	0.00606061
CCDC78	1	0	0.00606061
BBOF1	1	0	0.00606061
BEX1	1	0	0.00606061
BEX2	1	0	0.00606061
AGR3	1	0	0.00606061
AGR2	1	0	0.00606061
