# Supplementary material for: CCDC114, DNAI2 and TOP2A involves in the effects of tibolone treatment on postmenopausal endometrium
Source: BMC Womens Health. 2021 Jun 11;21:240. doi: 10.1186/s12905-020-01156-6 (PMC8194000; doi:10.1186/s12905-020-01156-6)
Supplement: Supplementary file 4 — Additional file 4: Table S3. The enriched GO terms and KEGG pathways for genes in significant modules identified from PPI network. [file 12905_2020_1156_MOESM4_ESM.xlsx]

## Sheet: GO terms
Cluster	ID	Description	BgRatio	pvalue	p.adjust	qvalue	geneID	Count	gene
module 1	GO:0007018	microtubule-based movement	224/16672	5.9e-17	1.32e-14	7.89e-15	1770/6103/1767/93233/64446/24137/3832/123872/10112/345895/221421	11	DNAH9/RPGR/DNAH5/CCDC114/DNAI2/KIF4A/KIF11/DNAAF1/KIF20A/RSPH4A/RSPH9
module 1	GO:0001578	microtubule bundle formation	75/16672	4.82e-15	5.37e-13	3.22e-13	1767/93233/64446/123872/10112/352909/345895/221421	8	DNAH5/CCDC114/DNAI2/DNAAF1/KIF20A/DNAAF3/RSPH4A/RSPH9
module 1	GO:0035082	axoneme assembly	52/16672	5.85e-14	4.35e-12	2.61e-12	1767/93233/64446/123872/352909/345895/221421	7	DNAH5/CCDC114/DNAI2/DNAAF1/DNAAF3/RSPH4A/RSPH9
module 1	GO:0044782	cilium organization	230/16672	4.51e-11	1.44e-09	8.62e-10	6103/1767/93233/64446/123872/352909/345895/221421	8	RPGR/DNAH5/CCDC114/DNAI2/DNAAF1/DNAAF3/RSPH4A/RSPH9
module 1	GO:0060271	cilium morphogenesis	242/16672	6.78e-11	1.68e-09	1.01e-09	6103/1767/93233/64446/123872/352909/345895/221421	8	RPGR/DNAH5/CCDC114/DNAI2/DNAAF1/DNAAF3/RSPH4A/RSPH9
module 1	GO:0030031	cell projection assembly	382/16672	2.53e-09	4.7e-08	2.82e-08	6103/1767/93233/64446/123872/352909/345895/221421	8	RPGR/DNAH5/CCDC114/DNAI2/DNAAF1/DNAAF3/RSPH4A/RSPH9
module 1	GO:0000281	mitotic cytokinesis	33/16672	5.65e-06	9e-05	5.39e-05	54443/24137/10112	3	ANLN/KIF4A/KIF20A
module 1	GO:0007368	determination of left/right symmetry	114/16672	0.000235752	0.0032858	0.00196977	1767/64446/123872	3	DNAH5/DNAI2/DNAAF1
module 1	GO:0006890	retrograde vesicle-mediated transport, Golgi to ER	80/16672	0.00330984	0.0307539	0.0184364	24137/3832	2	KIF4A/KIF11
module 1	GO:0019886	antigen processing and presentation of exogenous peptide antigen via MHC class II	92/16672	0.00435104	0.0358595	0.0214971	24137/3832	2	KIF4A/KIF11
module 1	GO:0007059	chromosome segregation	318/16672	0.00453519	0.0358595	0.0214971	7153/24137/3832	3	TOP2A/KIF4A/KIF11
module 1	GO:0002244	hematopoietic progenitor cell differentiation	94/16672	0.00453754	0.0358595	0.0214971	7153/54443	2	TOP2A/ANLN
module 1	GO:0002495	antigen processing and presentation of peptide antigen via MHC class II	96/16672	0.0047277	0.0358595	0.0214971	24137/3832	2	KIF4A/KIF11
module 1	GO:0002504	antigen processing and presentation of peptide or polysaccharide antigen via MHC class II	97/16672	0.00482415	0.0358595	0.0214971	24137/3832	2	KIF4A/KIF11
module 2	GO:0006334	nucleosome assembly	144/16672	1.24e-05	0.000835662	0.000433055	8349/8345/3017	3	HIST2H2BE/HIST1H2BH/HIST1H2BD
module 2	GO:0031497	chromatin assembly	160/16672	1.7e-05	0.000835662	0.000433055	8349/8345/3017	3	HIST2H2BE/HIST1H2BH/HIST1H2BD
module 2	GO:0034728	nucleosome organization	170/16672	2.04e-05	0.000835662	0.000433055	8349/8345/3017	3	HIST2H2BE/HIST1H2BH/HIST1H2BD
module 2	GO:0006333	chromatin assembly or disassembly	185/16672	2.62e-05	0.000835662	0.000433055	8349/8345/3017	3	HIST2H2BE/HIST1H2BH/HIST1H2BD
module 2	GO:0006323	DNA packaging	198/16672	3.21e-05	0.000835662	0.000433055	8349/8345/3017	3	HIST2H2BE/HIST1H2BH/HIST1H2BD
module 2	GO:0065004	protein-DNA complex assembly	226/16672	4.77e-05	0.00103358	0.000535622	8349/8345/3017	3	HIST2H2BE/HIST1H2BH/HIST1H2BD
module 2	GO:0071824	protein-DNA complex subunit organization	252/16672	6.6e-05	0.00122556	0.00063511	8349/8345/3017	3	HIST2H2BE/HIST1H2BH/HIST1H2BD
module 3	GO:0006874	cellular calcium ion homeostasis	370/16672	1.17e-06	0.000174864	6.05e-05	23566/3357/6863/1908	4	LPAR3/HTR2B/TAC1/EDN3
module 3	GO:0055074	calcium ion homeostasis	383/16672	1.35e-06	0.000174864	6.05e-05	23566/3357/6863/1908	4	LPAR3/HTR2B/TAC1/EDN3
module 3	GO:0072503	cellular divalent inorganic cation homeostasis	395/16672	1.52e-06	0.000174864	6.05e-05	23566/3357/6863/1908	4	LPAR3/HTR2B/TAC1/EDN3
module 3	GO:0072507	divalent inorganic cation homeostasis	415/16672	1.86e-06	0.000174864	6.05e-05	23566/3357/6863/1908	4	LPAR3/HTR2B/TAC1/EDN3
module 3	GO:0014821	phasic smooth muscle contraction	15/16672	7.54e-06	0.000474005	0.000164112	3357/1908	2	HTR2B/EDN3
module 3	GO:0043406	positive regulation of MAP kinase activity	211/16672	1.96e-05	0.00105643	0.000365762	23566/3357/1908	3	LPAR3/HTR2B/EDN3
module 3	GO:1903532	positive regulation of secretion by cell	319/16672	6.74e-05	0.00201128	0.000696353	3357/6863/1908	3	HTR2B/TAC1/EDN3
module 3	GO:0001667	ameboidal-type cell migration	322/16672	6.94e-05	0.00201128	0.000696353	3357/6863/1908	3	HTR2B/TAC1/EDN3
module 3	GO:0001755	neural crest cell migration	51/16672	9.12e-05	0.00229238	0.000793675	3357/1908	2	HTR2B/EDN3
module 3	GO:0042310	vasoconstriction	74/16672	0.000192686	0.00323121	0.00111872	3357/1908	2	HTR2B/EDN3
module 3	GO:0090066	regulation of anatomical structure size	466/16672	0.000208065	0.00323121	0.00111872	23566/3357/1908	3	LPAR3/HTR2B/EDN3
module 3	GO:0050886	endocrine process	78/16672	0.000214127	0.00323121	0.00111872	6863/1908	2	TAC1/EDN3
module 3	GO:0008015	blood circulation	484/16672	0.00023279	0.00323121	0.00111872	3357/6863/1908	3	HTR2B/TAC1/EDN3
module 3	GO:0003013	circulatory system process	488/16672	0.000238534	0.00323121	0.00111872	3357/6863/1908	3	HTR2B/TAC1/EDN3
module 3	GO:0002027	regulation of heart rate	86/16672	0.000260367	0.00338477	0.00117189	6863/1908	2	TAC1/EDN3
module 3	GO:0007200	phospholipase C-activating G-protein coupled receptor signaling pathway	98/16672	0.000338095	0.00411167	0.00142356	23566/3357	2	LPAR3/HTR2B
module 3	GO:0008217	regulation of blood pressure	165/16672	0.000954694	0.00972756	0.00336791	6863/1908	2	TAC1/EDN3
module 3	GO:2000021	regulation of ion homeostasis	193/16672	0.00130295	0.0122803	0.00425174	3357/6863	2	HTR2B/TAC1
module 3	GO:0032103	positive regulation of response to external stimulus	261/16672	0.00236655	0.0185873	0.00643536	6863/1908	2	TAC1/EDN3
module 3	GO:0009914	hormone transport	298/16672	0.00307278	0.0203235	0.00703646	6863/1908	2	TAC1/EDN3
module 3	GO:0006816	calcium ion transport	363/16672	0.0045264	0.0243779	0.00844021	23566/3357	2	LPAR3/HTR2B
module 3	GO:0030335	positive regulation of cell migration	386/16672	0.00510474	0.0256598	0.00888405	6863/1908	2	TAC1/EDN3
module 3	GO:0040017	positive regulation of locomotion	411/16672	0.00577076	0.0259325	0.00897844	6863/1908	2	TAC1/EDN3
module 3	GO:0010817	regulation of hormone levels	460/16672	0.00718773	0.0287599	0.00995735	6863/1908	2	TAC1/EDN3

## Sheet: KEGG pathways
Cluster	ID	Description	BgRatio	pvalue	p.adjust	qvalue	geneID	Count	gene
module 1	hsa05016	Huntington disease	193/7466	1.43e-05	0.000114064	9.01e-05	1770/1767/7802/64446	4	DNAH9/DNAH5/DNALI1/DNAI2
module 2	hsa05322	Systemic lupus erythematosus	133/7466	1.4e-06	1.55e-05	1.04e-05	8349/8345/3017/8334	4	HIST2H2BE/HIST1H2BH/HIST1H2BD/HIST1H2AC
module 2	hsa05034	Alcoholism	180/7466	4.72e-06	2.6e-05	1.74e-05	8349/8345/3017/8334	4	HIST2H2BE/HIST1H2BH/HIST1H2BD/HIST1H2AC
module 2	hsa05203	Viral carcinogenesis	201/7466	7.33e-06	2.69e-05	1.8e-05	8349/8345/1959/3017	4	HIST2H2BE/HIST1H2BH/EGR2/HIST1H2BD
module 2	hsa05166	Human T-cell leukemia virus 1 infection	219/7466	0.0118849	0.0326835	0.0218933	1959/29945	2	EGR2/ANAPC4
module 3	hsa04540	Gap junction	88/7466	0.000408937	0.0118754	0.00392171	3357/5332	2	HTR2B/PLCB4
module 3	hsa04750	Inflammatory mediator regulation of TRP channels	99/7466	0.000517709	0.0118754	0.00392171	3357/5332	2	HTR2B/PLCB4
module 3	hsa04726	Serotonergic synapse	115/7466	0.000698555	0.0118754	0.00392171	3357/5332	2	HTR2B/PLCB4
module 3	hsa04072	Phospholipase D signaling pathway	146/7466	0.00112487	0.0143421	0.00473629	23566/5332	2	LPAR3/PLCB4
module 3	hsa04020	Calcium signaling pathway	186/7466	0.00182176	0.018582	0.00613646	3357/5332	2	HTR2B/PLCB4
module 3	hsa04015	Rap1 signaling pathway	206/7466	0.00223171	0.0189696	0.00626446	23566/5332	2	LPAR3/PLCB4
module 3	hsa04080	Neuroactive ligand-receptor interaction	277/7466	0.00401413	0.0292458	0.00965807	23566/3357	2	LPAR3/HTR2B
