# Supplementary material for: CCDC114, DNAI2 and TOP2A involves in the effects of tibolone treatment on postmenopausal endometrium
Source: BMC Womens Health. 2021 Jun 11;21:240. doi: 10.1186/s12905-020-01156-6 (PMC8194000; doi:10.1186/s12905-020-01156-6)
Supplement: Supplementary file 5 — Additional file 5: Table S4. The obtained drug-gene interactions information from GDIdb database. [file 12905_2020_1156_MOESM5_ESM.xls]

## Sheet: Sheet1
gene	drug	interaction_types	sources	pmids
RRM2	FLUDARABINE PHOSPHATE	inhibitor	ChemblInteractions
RRM2	GALLIUM NITRATE	inhibitor	ChemblInteractions|DrugBank	12776257|1335254|15651176
RRM2	CLADRIBINE	inhibitor	DrugBank	17852710|16316309|19576186|9923554|19715446
RRM2	CLOFARABINE	inhibitor	GuideToPharmacologyInteractions|ChemblInteractions
RRM2	GEMCITABINE	inhibitor	ClearityFoundationClinicalTrial|GuideToPharmacologyInteractions
RRM2	HYDROXYUREA	inhibitor	GuideToPharmacologyInteractions|ChemblInteractions
RRM2	GEMCITABINE HYDROCHLORIDE	inhibitor	ChemblInteractions
TOP2A	TENIPOSIDE	inhibitor	TdgClinicalTrial|ChemblInteractions|NCI|TEND|DrugBank	8702194|16271071|17361331|17514873|11752352|16480143|9426516
TOP2A	AMSACRINE	inhibitor	NCI|DrugBank	1322791|8823806|10691026|8519659|8632768|11006484|11716434|11752352|11473732|1311390
TOP2A	VALRUBICIN	inhibitor	TdgClinicalTrial|ChemblInteractions|TEND|DrugBank	11752352|16019763
TOP2A	EPIRUBICIN	inhibitor	TdgClinicalTrial|TEND|DrugBank	14728934|16234514|17639997
TOP2A	ENOXACIN	inhibitor	DrugBank	18471102|11752352|10089819
TOP2A	PEFLOXACIN	inhibitor	DrugBank	11752352
TOP2A	LOMEFLOXACIN	inhibitor	DrugBank	11752352
TOP2A	NORFLOXACIN	inhibitor	DrugBank	11752352
TOP2A	LEVOFLOXACIN	inhibitor	DrugBank	11752352
TOP2A	OFLOXACIN	inhibitor	DrugBank	2847647
TOP2A	PODOFILOX	inhibitor	TdgClinicalTrial|TEND|DrugBank	16061385|1334447|10783066|11752352|1845848|1331331
TOP2A	MITOXANTRONE	inhibitor	TdgClinicalTrial|GuideToPharmacologyInteractions|NCI|TEND|DrugBank	10451375|11004693|18687447|11752352|9631585|9494516|11278845|9426516
TOP2A	DOXORUBICIN	inhibitor	TdgClinicalTrial|ClearityFoundationClinicalTrial|GuideToPharmacologyInteractions|TEND
TOP2A	ETOPOSIDE	inhibitor	TdgClinicalTrial|GuideToPharmacologyInteractions|ChemblInteractions|NCI|TEND	8823806|9485461|8870683|9494516|9426516
TOP2A	FINAFLOXACIN	inhibitor	DrugBank	25808831
TOP2A	ETOPOSIDE PHOSPHATE	inhibitor	ChemblInteractions
TOP2A	DAUNORUBICIN CITRATE	inhibitor	ChemblInteractions
TOP2A	DAUNORUBICIN HYDROCHLORIDE	inhibitor	ChemblInteractions
TOP2A	DOXORUBICIN HYDROCHLORIDE	inhibitor	ChemblInteractions
TOP2A	MITOXANTRONE DIHYDROCHLORIDE	inhibitor	ChemblInteractions
TOP2A	IDARUBICIN HYDROCHLORIDE	inhibitor	ChemblInteractions
TOP2A	HYDROQUINONE		NCI	15833037
TOP2A	IDARUBICIN		TdgClinicalTrial|TEND
TOP2A	VINCRISTINE		NCI	9494516
TOP2A	DEXRAZOXANE		NCI	12911317
TOP2A	DACTINOMYCIN		NCI	9494516
TOP2A	PACLITAXEL		TdgClinicalTrial
TOP2A	DAUNORUBICIN		TdgClinicalTrial|NCI	9494516
PBK	GEFITINIB		CIViC	26745678
EGR2	TRETINOIN		NCI	1361214
LPAR3	PROSCILLARIDIN	agonist	GuideToPharmacologyInteractions
LPAR3	CYPROHEPTADINE	agonist	GuideToPharmacologyInteractions
LPAR3	CYCLOPHOSPHAMIDE	agonist|antagonist	GuideToPharmacologyInteractions
LPAR3	CYCLOPENTOLATE	antagonist	GuideToPharmacologyInteractions
LPAR3	CYCLOSPORINE	antagonist	GuideToPharmacologyInteractions
HTR2B	ELETRIPTAN	agonist	DrugBank	17139284|17016423
HTR2B	METHYSERGIDE	antagonist|agonist	GuideToPharmacologyInteractions|DrugBank	8743744
HTR2B	CABERGOLINE	agonist	GuideToPharmacologyInteractions|DrugBank	18691132|18992242|20426763|10641988|19570945
HTR2B	ROPINIROLE	agonist	DrugBank	18691132
HTR2B	OLANZAPINE	antagonist	DrugBank	18308814
HTR2B	MIRTAZAPINE	binder	DrugBank	8636062|10762339|15771415|3419539
HTR2B	TRIFLUPROMAZINE	antagonist	TdgClinicalTrial|TEND|DrugBank|TTD	11752352|17139284|497523|17016423
HTR2B	AMOXAPINE	antagonist	DrugBank	10821800
HTR2B	LISURIDE	antagonist	GuideToPharmacologyInteractions|DrugBank	18691132
HTR2B	APOMORPHINE	agonist|antagonist	GuideToPharmacologyInteractions|DrugBank	18691132
HTR2B	CHLORPROTHIXENE	antagonist	TdgClinicalTrial|TEND|DrugBank	17139284|17016423
HTR2B	YOHIMBINE	antagonist	GuideToPharmacologyInteractions|DrugBank	9225287|8032658
HTR2B	CARIPRAZINE	antagonist	DrugBank	26510944
HTR2B	MIANSERIN	binder|antagonist	GuideToPharmacologyInteractions|DrugBank
HTR2B	METHYSERGIDE MALEATE	antagonist	ChemblInteractions
HTR2B	METHYLERGONOVINE MALEATE	partial agonist	ChemblInteractions
HTR2B	DIHYDROERGOCRYPTINE	agonist	GuideToPharmacologyInteractions
HTR2B	LORCASERIN	agonist	GuideToPharmacologyInteractions
HTR2B	ASPIRIN	agonist	GuideToPharmacologyInteractions
HTR2B	PINDOLOL	agonist|antagonist	GuideToPharmacologyInteractions
HTR2B	ERGOTAMINE	agonist	GuideToPharmacologyInteractions
HTR2B	METHYLERGONOVINE	agonist	GuideToPharmacologyInteractions
HTR2B	AGOMELATINE	antagonist	TdgClinicalTrial|GuideToPharmacologyInteractions
HTR2B	BROMOCRIPTINE	antagonist	GuideToPharmacologyInteractions
HTR2B	CLOZAPINE	antagonist	GuideToPharmacologyInteractions
HTR2B	ACETIC ACID	antagonist	GuideToPharmacologyInteractions
HTR2B	FLUOXETINE	antagonist	GuideToPharmacologyInteractions
HTR2B	HALOPERIDOL	antagonist	GuideToPharmacologyInteractions
HTR2B	KETANSERIN	antagonist	GuideToPharmacologyInteractions
HTR2B	MELATONIN	antagonist	GuideToPharmacologyInteractions
HTR2B	METERGOLINE	antagonist	GuideToPharmacologyInteractions
HTR2B	PIRIBEDIL (CHEMBL1371770)	antagonist	GuideToPharmacologyInteractions
HTR2B	TRAZODONE	antagonist	GuideToPharmacologyInteractions
HTR2B	LEVOMEPROMAZINE		TdgClinicalTrial|TEND
HTR2B	ASENAPINE (CHEMBL3187365)		TdgClinicalTrial
HTR2B	QUETIAPINE		TdgClinicalTrial|TEND
HTR2B	DOXEPIN		TdgClinicalTrial
HTR2B	SUMATRIPTAN		TEND
TAC1	NIZATIDINE		NCI	12495560
TAC1	METHOXSALEN		NCI	9430496
TAC1	MEXILETINE		NCI	7686682
TAC1	GINGER		NCI	1282221
TAC1	GONADOTROPIN, CHORIONIC		NCI	14706561
TAC1	OMEPRAZOLE		NCI	15684503|16259735
TAC1	HALOPERIDOL		NCI	6166743
TAC1	DIGOXIN		NCI	1717629
TAC1	SULINDAC		NCI	1707646
TAC1	FAMOTIDINE		NCI	12495560
TAC1	FUROSEMIDE		NCI	2048822
TAC1	NALTREXONE		NCI	7536308
TAC1	ETIDRONIC ACID		NCI	16133581
TAC1	LORATADINE		NCI	1283698|9055977
TAC1	BACLOFEN		NCI	2467977
EDN3	GONADOTROPIN, CHORIONIC		NCI	9870082
