# Supplementary material for: CCDC114, DNAI2 and TOP2A involves in the effects of tibolone treatment on postmenopausal endometrium
Source: BMC Womens Health. 2021 Jun 11;21:240. doi: 10.1186/s12905-020-01156-6 (PMC8194000; doi:10.1186/s12905-020-01156-6)
Supplement: Supplementary file 6 — Additional file 6: Table S5. Validation of the predictive drugs in Pubmed. [file 12905_2020_1156_MOESM6_ESM.xls]

## Sheet: Sheet1
drug	pubmed_count
EPIRUBICIN	1
TRETINOIN	1
DIGOXIN	1
PACLITAXEL	2
PODOFILOX	2
DOXORUBICIN	3
DAUNORUBICIN HYDROCHLORIDE	3
DAUNORUBICIN	3
ACETIC ACID	3
VINCRISTINE	3
CYCLOPHOSPHAMIDE	5
GONADOTROPIN, CHORIONIC	9
ETIDRONIC ACID	0
ASPIRIN	0
DOXORUBICIN HYDROCHLORIDE	0
MELATONIN	0
ETOPOSIDE	0
BROMOCRIPTINE	0
FLUOXETINE	0
CYCLOSPORINE	0
MITOXANTRONE	0
MITOXANTRONE DIHYDROCHLORIDE	0
GEMCITABINE	0
GEMCITABINE HYDROCHLORIDE	0
GEFITINIB	0
CABERGOLINE	0
OMEPRAZOLE	0
YOHIMBINE	0
OFLOXACIN	0
DACTINOMYCIN	0
NORFLOXACIN	0
IDARUBICIN HYDROCHLORIDE	0
IDARUBICIN	0
HALOPERIDOL	0
FUROSEMIDE	0
APOMORPHINE	0
ERGOTAMINE	0
METHYSERGIDE	0
OLANZAPINE	0
METHYSERGIDE MALEATE	0
KETANSERIN	0
TRAZODONE	0
METHOXSALEN	0
GINGER	0
NALTREXONE	0
HYDROXYUREA	0
LEVOFLOXACIN	0
HYDROQUINONE	0
DEXRAZOXANE	0
CYPROHEPTADINE	0
MIRTAZAPINE	0
SUMATRIPTAN	0
LORATADINE	0
BACLOFEN	0
ENOXACIN	0
CYCLOPENTOLATE	0
MIANSERIN	0
METHYLERGONOVINE MALEATE	0
METHYLERGONOVINE	0
QUETIAPINE	0
MEXILETINE	0
SULINDAC	0
FAMOTIDINE	0
FLUDARABINE PHOSPHATE	0
GALLIUM NITRATE	0
CLADRIBINE	0
CLOFARABINE	0
TENIPOSIDE	0
AMSACRINE	0
VALRUBICIN	0
PEFLOXACIN	0
LOMEFLOXACIN	0
FINAFLOXACIN	0
ETOPOSIDE PHOSPHATE	0
DAUNORUBICIN CITRATE	0
PROSCILLARIDIN	0
ELETRIPTAN	0
ROPINIROLE	0
TRIFLUPROMAZINE	0
AMOXAPINE	0
LISURIDE	0
CHLORPROTHIXENE	0
CARIPRAZINE	0
DIHYDROERGOCRYPTINE	0
LORCASERIN	0
PINDOLOL	0
AGOMELATINE	0
CLOZAPINE	0
METERGOLINE	0
PIRIBEDIL (CHEMBL1371770)	0
LEVOMEPROMAZINE	0
ASENAPINE (CHEMBL3187365)	0
DOXEPIN	0
NIZATIDINE	0
